# Supplementary material for: The LSH/DDM1 Homolog MUS-30 Is Required for Genome Stability, but Not for DNA Methylation in Neurospora crassa
Source: PLoS Genet. 2016 Jan 15;12(1):e1005790. doi: 10.1371/journal.pgen.1005790 (PMC4714748; doi:10.1371/journal.pgen.1005790)
Supplement: S1 Table — (XLSX) [file pgen.1005790.s005.xlsx]

## Sheet: Table_S3
Chromosome	Start	Stop	Length	Methylation level							C sites in the reference genome	Detected C sites (>=3)
				wild type rep1	wild type rep2	Δcrf5-1 F1 rep1	Δcrf5-1 F1 rep2	Δcrf5-1 F2 rep1	Δcrf5-1 F2 rep2	Δdim-2		wild type rep1	wild type rep2	Δcrf5-1 F1 rep1	Δcrf5-1 F1 rep2	Δcrf5-1 F2 rep1	Δcrf5-1 F2 rep2	Δdim-2
1	324	1354	1031	0.225337	0.205355	0.221722	0.262885	0.249751	0.244717	0.0014553	219	219	219	219	219	219	219	209
1	21272	34382	13111	0.247465	0.241742	0.21138	0.217223	0.229939	0.225227	0.00227949	3959	3700	3713	3773	3782	3718	3777	3899
1	62925	88803	25879	0.204565	0.211586	0.194695	0.188115	0.207468	0.19916	0.00160774	6623	6526	6541	6444	6573	6396	6527	6546
1	199512	208469	8958	0.180063	0.181485	0.162778	0.15547	0.174653	0.167607	0.00119212	2486	2213	2269	2258	2255	2154	2272	2351
1	267014	288944	21931	0.187008	0.183025	0.165753	0.169966	0.186619	0.173064	0.00157595	6126	5808	5822	5849	5910	5457	5735	6107
1	374412	374488	77	0.129231	0.182099	0.139004	0.163776	0.152815	0.152577	0.00243309	34	34	34	34	34	34	34	34
1	384208	385399	1192	0.657514	0.648435	0.624197	0.616279	0.60499	0.59636	0.0027696	456	409	367	429	431	402	408	419
1	558532	559371	840	0.126111	0.0942479	0.125842	0.10995	0.165104	0.125479	0.00105541	351	351	344	351	351	348	337	337
1	670379	696736	26358	0.212754	0.206732	0.191845	0.190905	0.206993	0.200355	0.00202037	6910	6664	6708	6655	6722	6570	6570	6808
1	872503	924718	52216	0.201159	0.199033	0.183785	0.188891	0.197621	0.189851	0.00187193	13393	12937	12911	12668	12690	12075	12452	13191
1	1182252	1186337	4086	0.386767	0.40858	0.366914	0.367934	0.381881	0.380521	0.00211214	1237	1163	1170	1170	1195	1185	1200	1211
1	1219297	1229396	10100	0.294181	0.289957	0.26475	0.267494	0.286583	0.27496	0.00207118	2953	2860	2882	2889	2928	2877	2890	2914
1	1337230	1349979	12750	0.262754	0.256588	0.240737	0.242383	0.247785	0.244158	0.00208154	4327	4060	4075	4117	4115	4167	4118	4188
1	1550358	1551047	690	0.224774	0.189946	0.00790514	0.221074	0.026971	0.0091954	0.0335821	281	272	274	78	281	75	70	59
1	1945022	1947257	2236	0.564593	0.556509	0	0.142857	0.666667	0	0.266667	683	679	647	0	0	0	0	0
1	2273492	2342546	69055	0.200244	0.197088	0.181719	0.181985	0.194357	0.186441	0.00598863	19176	18283	18415	17977	18189	17520	17573	2482
1	2381790	2404458	22669	0.250708	0.249917	0.236044	0.230868	0.254617	0.243124	0.0236295	6043	5705	5729	5719	5786	5635	5677	290
1	3016744	3017565	822	0.0633567	0.0584593	0.118373	0.0907957	0.115633	0.0806062	0.00178699	377	377	377	377	376	377	377	375
1	3062251	3065399	3149	0.466634	0.454012	0.430923	0.435253	0.436486	0.446805	0.00245549	1008	972	968	1004	1008	994	1003	977
1	3357504	3357837	334	0.292419	0.28703	0.302415	0.316528	0.319237	0.308885	0.00287356	121	121	121	121	121	121	121	120
1	3378428	3378804	377	0.16313	0.165792	0.261398	0.213181	0.239927	0.170984	0.00110314	142	142	142	142	142	142	142	142
1	3455402	3456187	786	0.0521739	0.0650168	0.0639175	0.0595757	0.0590449	0.0634567	0.000662252	330	274	273	294	295	300	301	316
1	3476752	3495449	18698	0.254165	0.254102	0.238131	0.235943	0.245781	0.240663	0.00170306	5169	4664	4694	4560	4723	4570	4638	4900
1	3553175	3565914	12740	0.246391	0.240636	0.222917	0.219053	0.242003	0.234373	0.0019511	3700	3368	3345	3343	3423	3220	3358	3591
1	3579583	3580312	730	0.567503	0.578817	0.551724	0.543395	0.554548	0.55521	0.00181677	245	245	245	245	245	245	245	245
1	3586128	3586530	403	0.153651	0.14334	0.211443	0.164171	0.18441	0.183278	0	156	135	135	156	143	152	156	145
1	3595710	3637878	42169	0.180976	0.179004	0.178302	0.176391	0.193484	0.18207	0.00187783	12069	11436	11457	10984	11359	10808	10923	11727
1	3641520	3664229	22710	0.189791	0.189741	0.193506	0.19043	0.207038	0.192633	0.00179002	6277	5502	5541	5352	5587	5245	5344	5935
1	3680150	3698097	17948	0.186094	0.17907	0.184272	0.180164	0.189992	0.187118	0.00196098	5369	5086	5101	4971	5056	4969	4965	5264
1	3699965	3708712	8748	0.208268	0.210808	0.201434	0.201512	0.213324	0.19792	0.00236913	2514	2347	2388	2314	2387	2208	2282	2453
1	3714447	3729747	15301	0.202822	0.193485	0.199827	0.194993	0.206391	0.19331	0.00231381	4282	4017	4059	3905	4039	3926	3917	4137
1	3734895	3749723	14829	0.0759546	0.0747211	0.0673564	0.112697	0.0733213	0.0915833	0.00166123	4546	4349	4378	4173	4403	4132	4219	4398
1	3750787	3754078	3292	0.0288769	0.0280748	0.0240876	0.042563	0.0352821	0.0359001	0.00139156	1045	1027	1043	957	1032	964	997	1032
1	3755182	3758753	3572	0.0284462	0.0298128	0.0287796	0.0426321	0.030752	0.0301996	0.00148038	1151	1111	1098	1062	1110	1016	1083	1126
1	3761610	3791796	30187	0.0393669	0.0408367	0.0393089	0.0446406	0.0458841	0.0398744	0.00144162	9024	8489	8576	8092	8601	7820	8232	8651
1	3793327	3797411	4085	0.0338922	0.028414	0.0299944	0.0341311	0.0395207	0.034652	0.001114	1090	1090	1087	1085	1090	1034	1063	1090
1	3798708	3823250	24543	0.0306428	0.0313611	0.0282128	0.032661	0.036692	0.0328676	0.00133104	7377	7041	7130	6706	7150	6311	6788	7192
1	3832218	3839805	7588	0.0254461	0.0271926	0.0232023	0.0253875	0.0248001	0.0235784	0.00108898	2286	2081	2077	1920	2144	1892	1971	2226
1	3842930	3846813	3884	0.0288331	0.027776	0.025	0.0283811	0.0267715	0.0273216	0.00126748	1114	1088	1097	1108	1107	1085	1093	1114
1	3854008	3859056	5049	0.0274004	0.0242034	0.0224096	0.0253297	0.0278432	0.0238146	0.00160792	1590	1554	1564	1557	1571	1523	1545	1590
1	3860616	3880294	19679	0.0279488	0.0292444	0.0259515	0.0282001	0.0292103	0.0284706	0.00143781	5802	5615	5658	5549	5618	5269	5504	5749
1	3882740	3924060	41321	0.0455007	0.0441964	0.0406344	0.0403478	0.0427633	0.0430914	0.00154884	11678	10781	10874	10089	10679	9516	9860	11248
1	3925071	3935635	10565	0.0312206	0.0312861	0.0267339	0.0287638	0.0318941	0.0299296	0.00177785	3273	3147	3166	3072	3177	2916	2982	3217
1	3936640	3948388	11749	0.0494995	0.0459437	0.0448385	0.0465865	0.0490798	0.0485524	0.00157584	3057	2710	2751	2546	2735	2269	2543	2979
1	3949553	3972639	23087	0.0681555	0.0661515	0.0503383	0.0647041	0.0518959	0.0557658	0.00185433	7561	7394	7438	7319	7484	7196	7355	7460
1	3974785	3986722	11938	0.25555	0.249757	0.248182	0.252262	0.265685	0.25636	0.00224259	3756	3650	3652	3687	3684	3652	3669	3748
1	4005247	4007201	1955	0.341705	0.309423	0.354118	0.327947	0.323996	0.330774	0.00152936	756	743	749	727	755	739	730	730
1	4009671	4040425	30755	0.16509	0.16547	0.164057	0.162335	0.178304	0.166115	0.00220999	8343	7791	7763	7193	7530	6954	7138	8026
1	4043290	4095888	52599	0.1741	0.171501	0.166222	0.168176	0.187717	0.172672	0.00202203	14275	13509	13471	13068	13251	12595	12739	13993
1	4097441	4098690	1250	0.496964	0.493819	0.514318	0.502681	0.505423	0.501803	0.00468165	376	376	376	376	376	376	376	376
1	4162702	4166748	4047	0.31712	0.314425	0.306423	0.30827	0.329369	0.313571	0.00228628	1115	964	965	980	982	954	987	1061
1	4170055	4195318	25264	0.234778	0.232042	0.215062	0.214276	0.238773	0.224428	0.00164453	6797	6569	6471	6479	6524	6361	6434	6779
1	4212897	4214437	1541	0.554271	0.517607	0.513205	0.514441	0.522611	0.551386	0.00712158	545	517	485	528	538	528	533	527
1	4314599	4355470	40872	0.224939	0.213884	0.206516	0.206052	0.217139	0.209087	0.00179197	11556	11196	11223	10985	11218	11015	11053	11412
1	4375581	4377013	1433	0.351114	0.324527	0.333394	0.337073	0.344357	0.347803	0.00174299	401	399	400	399	401	401	401	401
1	4440526	4440697	172	0.0268908	0.148718	0.186391	0.0481366	0.119488	0.0786517	0.0060241	65	65	65	65	65	65	65	56
1	4531443	4543919	12477	0.282811	0.269882	0.26416	0.250515	0.272154	0.268822	0.00206663	3640	3218	3186	3085	3244	3021	3124	3532
1	4878660	4883054	4395	0.322182	0.300641	0.289898	0.2924	0.310373	0.300366	0.00304392	1337	1194	1198	1230	1189	1205	1222	1308
1	4923487	4925219	1733	0.472447	0.462506	0.491604	0.499563	0.473824	0.449969	0.000962199	699	578	553	632	599	616	613	635
1	5006514	5010722	4209	0.397809	0.39019	0.349435	0.362602	0.378942	0.375454	0.00241984	1188	1177	1183	1188	1179	1177	1188	1188
1	5078242	5082376	4135	0.364399	0.339116	0.311687	0.322623	0.33517	0.320032	0.00345173	1214	1074	1030	1117	1105	1102	1092	1206
1	5263185	5265090	1906	0.552073	0.539897	0.535779	0.540937	0.521115	0.509095	0.00480952	839	794	720	825	810	837	817	823
1	5317688	5339713	22026	0.268011	0.262294	0.241542	0.239793	0.257638	0.243985	0.00200376	5659	5327	5194	5233	5386	5049	5165	5495
1	5395011	5402094	7084	0.381418	0.360062	0.33339	0.334967	0.346598	0.343909	0.00224215	2126	2007	2019	2075	2044	2043	2049	1945
1	5482421	5499381	16961	0.273384	0.262385	0.245581	0.245248	0.263699	0.256335	0.00180393	5087	4480	4516	4473	4625	4379	4539	4868
1	5530187	5545089	14903	0.28094	0.273862	0.250011	0.251491	0.267479	0.255386	0.0024162	4660	4396	4394	4463	4429	4360	4477	4592
1	5734945	5773011	38067	0.23015	0.223837	0.204385	0.206555	0.21945	0.21678	0.00195219	10683	10384	10408	10339	10425	10255	10246	10623
1	5805240	5808588	3349	0.452683	0.437055	0.425292	0.441785	0.429247	0.443582	0.00398739	1095	986	968	1039	1057	1024	1019	1030
1	5919937	5944412	24476	0.237507	0.238532	0.216339	0.217575	0.232475	0.226959	0.00175948	5991	5510	5463	5463	5523	5327	5422	5853
1	5955340	5976700	21361	0.251166	0.251378	0.226113	0.224253	0.247236	0.243306	0.00182558	5812	5490	5455	5432	5491	5365	5408	5762
1	6197426	6200025	2600	0.528366	0.519181	0.492079	0.475568	0.506218	0.526567	0.00222189	845	755	816	808	837	831	836	832
1	6249654	6262460	12807	0.249712	0.243628	0.224488	0.230603	0.245613	0.235639	0.00196011	3666	3567	3596	3622	3621	3560	3587	3654
1	6298338	6329990	31653	0.22832	0.218895	0.209675	0.210869	0.223902	0.216441	0.00194797	9117	8598	8735	8527	8694	8484	8498	8674
1	6331577	6333226	1650	0.435143	0.379842	0.433261	0.42059	0.416688	0.402029	0.00111982	600	578	555	585	589	582	560	572
1	6383695	6458650	74956	0.178823	0.177946	0.184563	0.190161	0.190232	0.195038	0.00195482	22703	22110	22194	21604	22063	21262	21129	22438
1	6470215	6474371	4157	0.310897	0.328923	0.275872	0.299413	0.317596	0.312256	0.00243096	1078	953	945	982	992	963	986	1050
1	6501759	6505081	3323	0.435499	0.442368	0.427962	0.416915	0.447072	0.443086	0.00151559	1002	977	960	971	986	984	980	1002
1	6520957	6528921	7965	0.298998	0.299283	0.275911	0.279393	0.27483	0.276888	0.00149493	2668	2625	2608	2619	2644	2653	2666	2651
1	6600323	6601092	770	0.432732	0.441224	0.43958	0.408058	0.422733	0.410739	0.000908816	300	282	291	299	295	300	300	291
1	6770144	6772379	2236	0.0464789	0.0468276	0.0802781	0.0844058	0.0625585	0.0949917	0.00176056	1059	960	1051	912	1027	971	1033	972
1	6998416	7002520	4105	0.320497	0.306839	0.297522	0.301612	0.326179	0.306838	0.00291644	1159	1076	1054	1121	1123	1077	1043	1153
1	7322498	7324621	2124	0.0520436	0.0395253	0.0776863	0.0869749	0.103184	0.0757107	0.0019799	1005	929	968	969	957	950	960	897
1	7373630	7373806	177	0.419295	0.386792	0.458377	0.418124	0.398977	0.369487	0	43	43	43	43	43	43	43	43
1	7423836	7427053	3218	0.410714	0.397314	0.397852	0.386164	0.427182	0.413275	0.00426269	1007	977	977	976	992	978	988	977
1	7506969	7511221	4253	0.341528	0.338719	0.313031	0.306628	0.358603	0.320819	0.00240498	1140	965	949	1023	990	987	1006	1130
1	7711183	7712691	1509	0.458189	0.448744	0.467299	0.459184	0.45153	0.416615	0.00584532	671	619	615	671	667	669	667	664
1	8227020	8267710	40691	0.235189	0.23415	0.223751	0.223874	0.23391	0.223955	0.00201156	11864	11565	11581	11256	11485	11088	11062	11758
1	8279295	8293056	13762	0.263472	0.275187	0.248761	0.248802	0.270683	0.256904	0.00271369	3415	3403	3395	3365	3408	3321	3399	3395
1	8401185	8401538	354	0.0517241	0.0812785	0.0409121	0.0651815	0.0495238	0.0899471	0	142	115	125	122	140	132	127	126
1	8713426	8713812	387	0.0540049	0.0681936	0.108162	0.0857763	0.0979866	0.0536881	0.00148478	181	181	181	181	181	181	181	181
1	8894257	8895055	799	0.350927	0.367164	0.32852	0.303639	0.397419	0.407104	0.0112867	143	97	89	92	94	93	87	120
1	8992263	9000048	7786	0.355479	0.36292	0.328885	0.337484	0.34366	0.350267	0.00208576	2092	2053	2081	2063	2092	2059	2079	2078
1	9163711	9175019	11309	0.295064	0.293929	0.270168	0.270159	0.277304	0.265455	0.00274576	3413	3353	3340	3329	3325	3262	3274	3389
1	9287051	9337121	50071	0.217028	0.221598	0.197749	0.204491	0.218344	0.206928	0.00195542	12920	12188	12094	11771	11816	11142	11336	12716
1	9359032	9359899	868	0.228047	0.223754	0.247078	0.16764	0.199693	0.179894	0.00692042	212	108	107	122	115	118	110	135
1	9406840	9407842	1003	0.1536	0.155177	0.36296	0.2859	0.240665	0.204127	0.00022119	395	363	369	374	389	377	389	395
1	9481764	9515173	33410	0.231135	0.227829	0.207574	0.209093	0.230114	0.213954	0.00195147	8634	7943	7940	7478	7834	7519	7526	8265
1	9697742	9700735	2994	0.325011	0.313622	0.284336	0.299288	0.311429	0.297445	0.00370153	857	823	853	845	853	842	836	854
1	9705823	9758392	52570	0.173518	0.173196	0.161083	0.160654	0.179819	0.170831	0.00171692	13846	12966	13018	12057	12486	11732	11952	13514
1	9772588	9798639	26052	0.204723	0.20572	0.19111	0.193003	0.208439	0.197749	0.0016319	7574	7480	7496	7056	7508	7045	7014	7544
2	428	8803	8376	0.207517	0.201951	0.1864	0.186347	0.208083	0.20363	0.0013979	2387	2177	2241	2186	2300	2037	2190	2355
2	13319	16052	2734	0.362023	0.331893	0.327791	0.332432	0.347486	0.334972	0.00204499	894	890	892	894	894	883	890	874
2	109042	147228	38187	0.19351	0.198937	0.180035	0.179477	0.199944	0.184981	0.00202217	10156	9860	9861	9635	9789	9331	9404	10048
2	390916	400749	9834	0.285242	0.284086	0.26849	0.260121	0.273843	0.269595	0.00216777	2613	2553	2593	2550	2592	2536	2567	2591
2	486118	486179	62	0.013245	0.333333	0.150259	0.0505618	0.0406091	0.106383	0.00925926	24	24	24	24	24	24	24	24
2	516505	518038	1534	0.48154	0.473325	0.47848	0.469378	0.488351	0.491021	0.00212841	513	497	485	513	513	513	513	513
2	572607	577250	4644	0.299134	0.297426	0.292073	0.278586	0.298332	0.307022	0.00140664	1454	1445	1454	1454	1448	1443	1454	1454
2	684554	688099	3546	0.296445	0.30283	0.286801	0.28045	0.293206	0.280867	0.00262819	1068	1034	1053	1053	1062	1057	1063	1068
2	700131	708206	8076	0.268071	0.27581	0.252448	0.245712	0.261174	0.260161	0.00220955	2278	2236	2228	2270	2271	2237	2262	2274
2	874427	883128	8702	0.303545	0.301099	0.269468	0.277055	0.28526	0.274457	0.00249521	2806	2711	2758	2748	2762	2766	2762	2794
2	1016432	1020611	4180	0.341004	0.3437	0.293745	0.315603	0.324672	0.330551	0.00242645	1239	1000	957	1089	1036	1034	1017	1212
2	1066477	1076740	10264	0.308984	0.290895	0.283802	0.279366	0.312224	0.291203	0.0023766	3083	2734	2755	2726	2775	2652	2735	2995
2	1093932	1151502	57571	0.158587	0.157631	0.116815	0.0630581	0.141122	0.130664	0.00208362	16937	16031	16234	15657	16117	15199	15318	16592
2	1155118	1252071	96954	0.0607447	0.0593723	0.039295	0.0392242	0.0480833	0.0530754	0.00157535	29216	27108	27428	26274	27403	25538	26255	28360
2	1253452	1256603	3152	0.0383669	0.0408602	0.0346074	0.0362545	0.0372454	0.0408835	0.00186189	832	752	756	750	770	724	722	826
2	1264010	1268956	4947	0.0308391	0.0333674	0.0343109	0.0338168	0.0336017	0.0353255	0.00137251	1388	1379	1380	1372	1381	1348	1370	1388
2	1270107	1296118	26012	0.0305151	0.0310731	0.0280647	0.0325312	0.0312412	0.0292824	0.00145223	7758	7678	7683	7547	7688	7441	7470	7735
2	1297131	1366163	69033	0.0501622	0.048639	0.0452938	0.0929154	0.0494121	0.0473382	0.00159192	21148	20338	20543	20066	20527	19631	20019	20829
2	1437296	1442730	5435	0.380668	0.379289	0.344874	0.344504	0.361564	0.367892	0.00191499	1481	1418	1398	1419	1421	1431	1430	1481
2	1720700	1725092	4393	0.231094	0.221599	0.209274	0.215803	0.233714	0.231278	0.00130903	1264	942	1000	966	966	938	990	1054
2	1726323	1734274	7952	0.201077	0.218241	0.18674	0.189359	0.205493	0.20059	0.00168377	2017	1857	1871	1871	1879	1735	1843	1952
2	1989481	2001971	12491	0.280894	0.279155	0.258986	0.255748	0.279657	0.268812	0.00224186	3814	3156	3294	3190	3292	3145	3232	3551
2	2113465	2170731	57267	0.208652	0.209664	0.189887	0.191908	0.203125	0.19414	0.00190665	14939	14308	14270	13828	13924	13219	13162	14629
2	2231665	2233695	2031	0.60766	0.614108	0.604626	0.567216	0.562651	0.564988	0.00207832	716	634	619	623	689	647	661	676
2	2791069	2791360	292	0.257638	0.253452	0.328963	0.305699	0.281734	0.252695	0.00247321	77	77	77	77	77	77	77	77
2	2795450	2796459	1010	0.103056	0.106418	0.135708	0.125777	0.116304	0.114036	0.00170685	399	399	399	399	398	399	399	378
2	2848631	2853252	4622	0.417216	0.392583	0.386909	0.379971	0.39969	0.386669	0.00273487	1537	1247	1259	1271	1303	1266	1253	1288
2	2902713	2921256	18544	0.270684	0.268367	0.244061	0.250571	0.258873	0.258356	0.00187665	5735	5557	5553	5611	5655	5572	5644	5703
2	3245730	3247858	2129	0.599313	0.554594	0.536098	0.550181	0.54219	0.568792	0.00257621	611	602	606	611	611	609	611	604
2	3303097	3321187	18091	0.240644	0.23944	0.220033	0.220582	0.241634	0.227182	0.00192072	4801	4679	4699	4623	4678	4564	4626	4764
2	3366529	3387446	20918	0.238586	0.240583	0.220121	0.219023	0.235908	0.224256	0.00208557	5857	5566	5519	5562	5631	5445	5508	5768
2	3493530	3502644	9115	0.32028	0.317561	0.288756	0.286802	0.308805	0.302262	0.00296025	2559	2320	2317	2360	2312	2230	2333	2427
2	3602148	3712453	110306	0.175146	0.173452	0.15809	0.158229	0.171725	0.16174	0.00189513	30028	27855	27884	26667	27225	25766	25495	29281
2	3888946	3936558	47613	0.188118	0.187381	0.17154	0.168589	0.184203	0.179221	0.00181867	13031	11939	11959	11530	11813	11144	11359	12306
2	3981789	3981978	190	0.124661	0.110507	0.212072	0.0965174	0.166382	0.0919732	0.000520562	71	71	71	71	71	71	71	71
2	4062253	4062450	198	0.289694	0.12782	0.324693	0.218593	0.18417	0.119949	0.00110254	74	58	60	74	64	73	67	74
2	4098606	4121157	22552	0.2264	0.221895	0.199295	0.203312	0.223275	0.213338	0.0014286	5789	5383	5355	5262	5397	5029	5143	5725
2	4138920	4145758	6839	0.297149	0.295054	0.271589	0.271111	0.30459	0.283141	0.00231192	2065	1999	1984	2008	2025	1975	1993	2061
2	4153020	4158824	5805	0.294239	0.286963	0.257543	0.268413	0.297852	0.28612	0.00170123	1559	1535	1524	1547	1541	1533	1525	1559
2	4206028	4209185	3158	0.451536	0.450421	0.431014	0.43363	0.439704	0.439529	0.00266206	1205	1108	1091	1199	1184	1204	1181	1192
2	4241601	4262323	20723	0.198984	0.195411	0.174438	0.179689	0.193543	0.191069	0.0018429	5302	4914	4923	4896	4927	4716	4818	5154
2	4345016	4359542	14527	0.2151	0.212802	0.189102	0.191124	0.208433	0.201015	0.00179745	3712	3369	3358	3304	3383	3268	3241	3486
2	4470518	4478415	7898	0.273803	0.266378	0.250007	0.245271	0.271782	0.269083	0.00136873	2322	2267	2312	2316	2309	2301	2269	2310
3	259	9074	8816	0.283306	0.276205	0.266988	0.265659	0.280693	0.268313	0.00169593	2351	2336	2341	2339	2336	2325	2342	2347
3	61902	77738	15837	0.251986	0.250349	0.238405	0.234352	0.243659	0.252887	0.00187189	4640	4238	4220	4054	4258	3958	4110	4480
3	133216	147742	14527	0.265438	0.261567	0.245753	0.244616	0.260095	0.255156	0.00191698	4118	3861	3799	3728	3807	3758	3774	4029
3	180814	188894	8081	0.303363	0.301197	0.272061	0.274874	0.290941	0.282435	0.0021694	2683	2657	2677	2673	2678	2643	2630	2666
3	267479	268532	1054	0.301707	0.273465	0.277525	0.247029	0.284929	0.262623	0.00182593	411	400	406	408	405	410	396	411
3	301973	327587	25615	0.189683	0.185587	0.1774	0.171917	0.189512	0.179993	0.00143687	7445	7393	7349	7320	7368	7280	7278	7386
3	346902	380898	33997	0.159879	0.166758	0.152149	0.153944	0.163959	0.158769	0.0016007	9139	8540	8571	7994	8458	7715	7841	8787
3	430788	448345	17558	0.186115	0.180004	0.173176	0.175686	0.186931	0.176163	0.00134368	4821	4714	4746	4742	4786	4681	4725	4765
3	474624	486332	11709	0.252441	0.249004	0.233201	0.229956	0.2508	0.238712	0.00246804	3611	3266	3369	3189	3381	3115	3381	3506
3	564081	568114	4034	0.331458	0.335944	0.321584	0.304654	0.329406	0.31822	0.00167139	1213	1201	1190	1195	1211	1194	1185	1213
3	672479	672999	521	0.449159	0.4478	0.525237	0.524675	0.585311	0.479748	0.00103413	217	187	205	199	192	182	203	189
3	683733	724579	40847	0.0790777	0.0781394	0.0544641	0.0806137	0.117656	0.0719742	0.00162925	13283	12810	12940	12645	12963	12476	12710	13059
3	725589	750701	25113	0.0523957	0.0497161	0.0344165	0.0472085	0.041024	0.0394192	0.00154152	7258	6970	7004	6751	6949	6495	6784	7146
3	757160	768546	11387	0.0379872	0.0369119	0.0274256	0.0407732	0.0306848	0.0267524	0.00170953	3469	3391	3444	3352	3408	3256	3289	3469
3	769682	788684	19003	0.0407297	0.0404711	0.0295142	0.0388851	0.0354172	0.0332799	0.00139548	5484	5198	5216	5052	5207	4654	5033	5359
3	789691	805785	16095	0.0292813	0.0304252	0.0215018	0.0319722	0.0282666	0.0274078	0.00159404	4836	4510	4602	4381	4605	4253	4392	4697
3	807121	811357	4237	0.0214947	0.0215194	0.020781	0.0243098	0.0253413	0.021347	0.00147161	1428	1396	1409	1358	1418	1341	1381	1400
3	813854	816163	2310	0.0265587	0.0270683	0.0184191	0.0240649	0.0241994	0.0275553	0.00119483	633	628	633	632	633	598	625	633
3	818484	841655	23172	0.0306287	0.0293911	0.0267493	0.0305034	0.0281056	0.0297552	0.00138568	7383	7149	7206	7146	7196	7052	7166	7311
3	843028	965517	122490	0.0744558	0.073837	0.117226	0.0626877	0.113589	0.108132	0.00168066	35636	32048	32425	30324	32096	12913	29540	34465
3	1042308	1059220	16913	0.241638	0.237239	0.223717	0.224057	0.242598	0.231374	0.00196399	4712	4657	4651	4677	4666	4641	4657	4709
3	1252649	1274274	21626	0.216745	0.209537	0.190115	0.195431	0.205965	0.206024	0.0229792	5475	5083	5020	5050	5055	4814	4996	493
3	1340135	1345930	5796	0.314326	0.31779	0.278482	0.289579	0.304572	0.297019	0.0681199	1631	1607	1610	1619	1621	1605	1620	35
3	1386931	1389971	3041	0.458172	0.445827	0.417479	0.416426	0.432223	0.430012	0.0538922	933	747	709	791	808	805	783	21
3	1702444	1749696	47253	0.214414	0.213289	0.194448	0.196306	0.215479	0.202529	0.00179355	11923	11045	11035	10511	10799	10089	10278	11606
3	1814816	1816744	1929	0.578306	0.578593	0.5544	0.554047	0.55287	0.549234	0.00331809	584	575	552	575	568	578	567	577
3	2185334	2236772	51439	0.208611	0.206833	0.191869	0.187536	0.201714	0.198706	0.00200202	13964	13365	13258	13008	13289	12855	12798	13695
3	2288710	2296223	7514	0.305854	0.295165	0.279134	0.283392	0.289075	0.286018	0.00148571	2356	2347	2353	2356	2355	2356	2354	2356
3	2423955	2444550	20596	0.261674	0.257596	0.235758	0.242587	0.254811	0.242049	0.00170011	6087	5521	5502	5481	5600	5422	5468	5817
3	2760045	2763267	3223	0.42193	0.425027	0.364904	0.370766	0.412245	0.415814	0.00371624	1043	949	987	1001	994	973	978	1028
3	2821527	2833214	11688	0.373733	0.367961	0.3407	0.348233	0.349209	0.360007	0.00379989	4194	3879	3955	3827	4020	3983	4062	4007
3	2881220	2890813	9594	0.305868	0.303747	0.292196	0.293662	0.297515	0.289646	0.00208728	2557	2490	2476	2503	2497	2456	2477	2557
3	2965919	2973665	7747	0.31676	0.323518	0.288179	0.28977	0.310062	0.295797	0.00219451	2018	1828	1787	1830	1848	1807	1806	1909
3	3518589	3521693	3105	0.434435	0.414692	0.402913	0.403292	0.427014	0.403719	0.00266061	949	928	922	949	945	949	949	949
3	3555755	3560073	4319	0.330727	0.327095	0.313132	0.311407	0.332552	0.310547	0.00280873	1370	1208	1156	1243	1210	1190	1233	1359
3	3578208	3578725	518	0.65345	0.645401	0.678178	0.688034	0.708152	0.67915	0.00180018	179	155	157	165	168	159	157	167
3	4073420	4095553	22134	0.272411	0.269079	0.250425	0.241655	0.268342	0.257534	0.00236142	5664	5341	5353	5272	5372	5112	5220	5513
3	4254909	4281869	26961	0.220232	0.225798	0.202065	0.200812	0.212063	0.214897	0.00245483	7130	6779	6800	6624	6802	6464	6535	6980
3	4334655	4335245	591	0.118145	0.0975763	0.202384	0.134319	0.165227	0.173207	0.00235136	256	255	256	256	256	256	256	254
3	4528077	4532309	4233	0.293597	0.296415	0.278448	0.271869	0.292343	0.282992	0.00226386	1289	1154	1162	1190	1198	1166	1187	1273
3	4578674	4596458	17785	0.18342	0.184162	0.172426	0.172536	0.183853	0.180877	0.00155582	4923	4133	4105	3920	4107	3801	4014	4531
3	4685148	4685931	784	0.0500773	0.0381129	0.0422838	0.0305714	0.0677126	0.0331925	0.001459	385	374	385	385	385	384	385	381
3	4686968	4688219	1252	0.0687419	0.0459667	0.12372	0.068945	0.113003	0.0958231	0.000582242	615	488	535	486	531	509	538	498
3	4828681	4856856	28176	0.188701	0.184478	0.173467	0.172972	0.186223	0.174598	0.00168266	8554	8479	8467	8466	8528	8408	8469	8542
3	5045986	5050066	4081	0.298736	0.302323	0.264124	0.275105	0.280412	0.295841	0.00255254	1157	951	929	957	989	942	981	1119
3	5062357	5088694	26338	0.199721	0.19824	0.184082	0.181373	0.190739	0.187571	0.00190815	7719	7448	7500	7209	7447	7281	7302	7635
3	5207399	5214743	7345	0.278526	0.283237	0.268322	0.252766	0.280802	0.265646	0.00262392	1804	1668	1648	1689	1700	1621	1681	1725
3	5271710	5274478	2769	0.386532	0.344782	0.384548	0.369268	0.392324	0.362808	0.0033134	1033	973	961	967	923	962	953	1010
4	284	1295	1012	0.262978	0.260173	0.269238	0.274354	0.278669	0.262899	0.00334288	351	338	350	350	350	350	350	350
4	36772	47106	10335	0.263604	0.262774	0.245082	0.243717	0.260757	0.253842	0.00211093	2427	2396	2401	2390	2399	2375	2394	2410
4	113840	141569	27730	0.189562	0.187814	0.170376	0.172844	0.187877	0.175354	0.00173343	7603	7287	7310	7317	7350	7156	7226	7555
4	363776	373466	9691	0.19646	0.198134	0.18134	0.180062	0.194409	0.183735	0.00175117	2673	2478	2461	2493	2524	2383	2506	2585
4	440624	455228	14605	0.218067	0.214466	0.189685	0.188172	0.219172	0.205766	0.00149128	2787	2535	2452	2420	2477	2330	2408	2632
4	874177	938990	64814	0.0609216	0.0578407	0.0591603	0.0643123	0.0697891	0.0712433	0.00166207	19366	18593	18721	18071	18812	17706	18252	19136
4	940021	962412	22392	0.0332336	0.0348975	0.0317729	0.0354108	0.038433	0.033403	0.00155268	6532	6458	6470	6394	6503	6277	6400	6504
4	963923	992427	28505	0.0380407	0.0385328	0.0367419	0.0384045	0.0396089	0.0385899	0.00156109	9035	8580	8637	8328	8803	8195	8454	8896
4	995870	1007585	11716	0.031821	0.0289846	0.0306451	0.0293916	0.0318082	0.0312773	0.00161061	3858	3762	3796	3623	3801	3557	3764	3783
4	1009170	1011339	2170	0.0282018	0.0308547	0.0246599	0.0281479	0.0281046	0.0358405	0.0012196	660	660	657	659	660	658	660	660
4	1012763	1022363	9601	0.0300906	0.0270078	0.0258229	0.0276795	0.0273847	0.0294098	0.00175074	2860	2742	2757	2720	2789	2663	2719	2823
4	1023437	1039549	16113	0.0279902	0.0273202	0.0248326	0.0269439	0.0268059	0.0261206	0.00158325	5235	5226	5230	5207	5217	5186	5220	5232
4	1043412	1088257	44846	0.0799905	0.0790524	0.0877742	0.0724879	0.0774491	0.0788616	0.00156878	14199	13560	13685	13302	13697	13116	13323	13895
4	1107472	1111633	4162	0.316708	0.325495	0.312353	0.294598	0.315564	0.314004	0.00289635	1103	1045	1026	1056	1064	1019	1049	1077
4	1125575	1173450	47876	0.199111	0.196757	0.193002	0.190983	0.20623	0.195885	0.00219392	12903	12466	12467	12155	12364	11852	11989	12685
4	1273114	1274895	1782	0.621152	0.615945	0.60528	0.623767	0.628825	0.593276	0.00212979	695	606	619	658	666	656	668	681
4	1417659	1420325	2667	0.362174	0.355129	0.381382	0.354167	0.361171	0.332409	0.00219401	1005	989	990	973	978	1002	1005	995
4	1443362	1484503	41142	0.205954	0.206717	0.1875	0.190613	0.205445	0.195889	0.00183277	12262	11473	11488	10924	11351	10733	10745	12077
4	1697435	1699631	2197	0.53535	0.518608	0.517319	0.520342	0.517136	0.513948	0.00323598	708	693	701	708	708	708	708	706
4	1761309	1761907	599	0.293431	0.249639	0.315994	0.265233	0.311355	0.253684	0.00348972	207	207	207	207	207	207	207	205
4	1880994	1932216	51223	0.211633	0.211697	0.194262	0.196324	0.212153	0.203059	0.00200472	13770	13415	13468	13310	13398	13117	13075	13653
4	2018426	2050950	32525	0.222853	0.225382	0.202594	0.207917	0.219012	0.214637	0.00210097	8838	8326	8384	8169	8476	8088	8054	8685
4	2249904	2250133	230	0.0711262	0.119461	0.210256	0.122622	0.23947	0.116589	0.006	95	95	95	95	95	95	95	95
4	2336568	2379526	42959	0.210292	0.204883	0.187815	0.189285	0.199483	0.197102	0.00185072	12409	11708	11717	11449	11737	11410	11325	12174
4	2388771	2392894	4124	0.364622	0.344944	0.312384	0.340606	0.339138	0.344465	0.00343486	1172	929	936	1000	978	936	983	1141
4	2545055	2547283	2229	0.595993	0.580813	0.576041	0.54388	0.582653	0.567191	0.00267564	779	767	777	779	771	779	779	779
4	2608508	2622877	14370	0.244692	0.239204	0.230679	0.224927	0.244651	0.231328	0.00228307	3658	3526	3562	3504	3553	3477	3522	3628
4	2629626	2629720	95	0.169492	0.186709	0.125806	0.0697674	0.0707317	0.0783784	0	31	31	31	31	31	31	31	31
4	2660855	2664865	4011	0.382184	0.385919	0.36324	0.3661	0.381232	0.385817	0.0018042	1094	1083	1088	1093	1094	1089	1089	1081
4	2710753	2713914	3162	0.389482	0.387023	0.366345	0.365788	0.393838	0.378716	0.00229727	970	885	925	961	930	936	951	944
4	2718350	2737851	19502	0.223055	0.221915	0.199571	0.200931	0.216805	0.207535	0.00201814	5627	5378	5335	5270	5410	5127	5304	5536
4	2997042	2999645	2604	0.479673	0.421364	0.436613	0.444749	0.473039	0.454107	0.00391191	924	909	866	923	888	923	902	924
4	3052353	3083243	30891	0.236752	0.23515	0.215092	0.218437	0.23106	0.227281	0.00187206	8471	8171	8116	8138	8204	8020	7995	8428
4	3743421	3769747	26327	0.221417	0.222777	0.20418	0.207932	0.222257	0.212777	0.00194723	6571	6252	6209	6090	6228	5964	5991	6483
4	4031650	4063529	31880	0.195963	0.192652	0.18004	0.179311	0.190197	0.184059	0.0018509	8762	7826	7828	7456	7941	7295	7298	8421
4	4168193	4180081	11889	0.244937	0.244154	0.228406	0.227195	0.238109	0.230613	0.00230059	3127	3020	2989	2983	3051	2991	3000	3103
4	4230898	4240929	10032	0.196412	0.199608	0.184652	0.177146	0.19254	0.183801	0.00173428	2958	2474	2430	2390	2506	2357	2412	2818
4	4249543	4301565	52023	0.184593	0.179956	0.167618	0.162763	0.17647	0.167736	0.0018507	14519	14010	13994	13510	13929	13234	13278	14345
4	4387338	4389290	1953	0.614098	0.610141	0.583474	0.593311	0.611934	0.607958	0.0050702	533	495	503	507	521	515	520	531
4	4448335	4459314	10980	0.277389	0.274188	0.273953	0.260335	0.281957	0.271515	0.00220868	3286	2866	2904	2918	2958	2827	2903	3187
4	4481559	4484123	2565	0.45064	0.43229	0.457989	0.450704	0.455842	0.46846	0.00233199	786	780	786	786	786	786	786	786
4	4625347	4660078	34732	0.238499	0.24245	0.22098	0.219292	0.236018	0.228583	0.00202254	10292	9922	9864	9831	9960	9833	9783	10141
4	4769201	4772467	3267	0.426354	0.428136	0.418245	0.38895	0.422752	0.4101	0.00224801	999	936	952	982	981	976	973	994
4	4930718	4931085	368	0.108128	0.0965418	0.136114	0.106474	0.153025	0.15404	0	131	125	117	123	131	100	131	131
4	5017626	5038227	20602	0.223039	0.216437	0.19949	0.197435	0.219522	0.209978	0.00198093	5080	4811	4825	4765	4833	4619	4699	5007
4	5209792	5249125	39334	0.193484	0.193448	0.175642	0.176498	0.189947	0.183331	0.0020392	10286	9896	9889	9710	9789	9465	9665	10158
4	5308229	5331867	23639	0.236568	0.231953	0.215595	0.212644	0.223194	0.219836	0.00157791	7058	6895	6919	6956	6942	6903	6900	7017
4	5814486	5815474	989	0.184278	0.137124	0.30264	0.1618	0.232578	0.206328	0	452	135	121	180	182	175	202	118
4	5847826	5848628	803	0.237353	0.228258	0.212947	0.216647	0.239754	0.229757	0.00163299	235	235	235	235	235	235	235	235
4	5853116	5865378	12263	0.200815	0.19774	0.176209	0.185041	0.194128	0.188449	0.002334	3651	3647	3650	3651	3651	3633	3651	3612
4	5871921	5878604	6684	0.179402	0.183825	0.166678	0.16488	0.184099	0.17252	0.00149511	1690	1680	1658	1670	1671	1634	1674	1683
4	5888217	5889209	993	0.258889	0.229808	0.201347	0.207396	0.251766	0.246669	0.00403792	335	335	335	335	335	335	335	335
4	5914410	5928175	13766	0.19442	0.190928	0.175115	0.175491	0.193735	0.186776	0.00173241	3629	3604	3619	3612	3595	3603	3618	3610
4	5930271	5937344	7074	0.230378	0.231178	0.210501	0.216805	0.240273	0.215122	0.00188917	1848	1727	1742	1772	1785	1771	1769	1816
4	5951132	6000483	49352	0.172853	0.172317	0.155726	0.156213	0.170703	0.159716	0.00159825	13057	12813	12892	12474	12706	12289	12297	13024
5	58	18758	18701	0.133244	0.131868	0.131744	0.132806	0.145849	0.131839	0.00204436	5623	4904	4982	4749	4792	4707	4649	5222
5	146740	147666	927	0.409003	0.32263	0.455054	0.403521	0.396092	0.350661	0.00112454	380	329	360	366	369	367	374	378
5	177217	196361	19145	0.195701	0.205842	0.180961	0.186766	0.208718	0.188049	0.00185243	3951	3847	3854	3749	3853	3696	3717	3906
5	254664	266487	11824	0.266164	0.261074	0.242052	0.244531	0.249061	0.248512	0.00191377	3751	3721	3742	3736	3751	3670	3751	3737
5	428341	429185	845	0.105344	0.098615	0.109169	0.0667981	0.0740988	0.0816062	0.00516648	336	276	299	308	299	283	301	326
5	493196	508224	15029	0.250875	0.251712	0.222905	0.223149	0.247822	0.240839	0.00203614	3889	3655	3596	3659	3670	3557	3622	3816
5	580672	614581	33910	0.197539	0.19477	0.181043	0.179728	0.197336	0.183702	0.00205214	8670	8171	8204	8174	8151	7905	8030	8530
5	779293	779653	361	0.0632334	0.0707071	0.142616	0.147294	0.122379	0.116228	0.00200602	138	138	138	138	138	138	138	138
5	781018	797288	16271	0.170898	0.171903	0.15677	0.161764	0.17542	0.16858	0.00199425	4699	4081	4105	4021	4130	3828	4017	4452
5	851491	855583	4093	0.297212	0.305169	0.284886	0.284178	0.307196	0.285714	0.00231689	1184	974	1006	1012	1028	1003	1021	1155
5	891181	946899	55719	0.0869778	0.0866804	0.0697875	0.0917084	0.0787649	0.0913609	0.00165606	16360	15321	15539	14868	15261	14450	14662	16020
5	950654	1036972	86319	0.0503594	0.0502513	0.041545	0.0468858	0.0518823	0.0446498	0.00159254	25792	23576	24014	22342	23931	21832	22469	25088
5	1041017	1060584	19568	0.0332922	0.0324027	0.0272931	0.035478	0.036784	0.0318585	0.00169985	5641	5475	5481	5360	5513	5146	5358	5603
5	1061789	1073798	12010	0.0253881	0.027151	0.0230899	0.0271797	0.0305262	0.0269337	0.00150555	3824	3654	3711	3621	3744	3406	3660	3787
5	1074816	1079956	5141	0.0215844	0.021148	0.0239202	0.0254666	0.0274474	0.022208	0.00130894	1565	1546	1549	1532	1536	1478	1504	1565
5	1090825	1112441	21617	0.0271392	0.025829	0.0241921	0.0286232	0.027807	0.0258694	0.00165232	7245	7069	7120	6829	7151	6857	7014	7124
5	1113505	1132171	18667	0.0331997	0.0338968	0.0335195	0.0345144	0.0358375	0.03465	0.00149901	5663	5502	5477	5370	5559	5357	5442	5597
5	1143186	1148306	5121	0.0233332	0.0200473	0.0260704	0.0210392	0.0243877	0.0320522	0.00105897	1673	1651	1648	1640	1649	1578	1630	1670
5	1149419	1218712	69294	0.0619613	0.0635701	0.0904515	0.0526264	0.0647334	0.0833342	0.00162663	20228	19392	19439	18937	19328	18258	18936	19957
5	1224263	1228022	3760	0.288555	0.278133	0.288881	0.288259	0.300736	0.287549	0.00207326	1280	1253	1280	1280	1280	1266	1280	1274
5	1301075	1311501	10427	0.310697	0.307075	0.2763	0.284197	0.298406	0.300918	0.00176785	3340	3294	3287	3273	3319	3260	3289	3279
5	1428757	1433089	4333	0.287178	0.275701	0.257292	0.259913	0.284455	0.275658	0.00226232	1364	1174	1104	1185	1176	1141	1202	1286
5	1537536	1538448	913	0.248569	0.171477	0.323895	0.34157	0.218317	0.197332	0.00248756	367	365	363	363	367	367	367	348
5	1689603	1701806	12204	0.202931	0.207924	0.191141	0.190811	0.200006	0.191404	0.00209146	3268	2949	3005	2909	2973	2897	2946	3127
5	1753186	1768114	14929	0.261595	0.250746	0.244339	0.245114	0.249856	0.252031	0.00259999	4667	4590	4518	4560	4609	4547	4581	4576
5	1990161	1992312	2152	0.561483	0.589274	0.544433	0.543522	0.565202	0.566942	0.00228954	675	664	643	674	674	663	675	675
5	2152960	2154470	1511	0.0281226	0.0324302	0.0398842	0.0432015	0.0615191	0.0451019	0.00140154	752	700	722	729	710	721	714	702
5	2158523	2160443	1921	0.0889199	0.0739793	0.132383	0.116972	0.133958	0.10219	0.00222688	911	901	911	868	910	911	911	875
5	2204722	2208138	3417	0.502075	0.490255	0.470273	0.475668	0.492682	0.480038	0.00248308	1052	973	949	984	988	947	952	1043
5	2278351	2282260	3910	0.509317	0.525557	0.463234	0.474418	0.506216	0.492611	0.00199698	1328	1283	1314	1319	1313	1315	1316	1328
5	2287695	2288064	370	0.269231	0.26429	0.295578	0.286761	0.290761	0.288868	0.00110865	131	131	131	131	131	131	131	131
5	2505729	2506924	1196	0.394669	0.34991	0.393735	0.359839	0.334075	0.354821	0.00151057	298	279	263	275	274	275	272	266
5	2593987	2625642	31656	0.227123	0.229818	0.202253	0.209012	0.21558	0.213672	0.00186575	8200	7812	7835	7642	7763	7482	7504	8040
5	2659183	2660599	1417	0.613611	0.602016	0.554948	0.588075	0.602868	0.59158	0.0042366	549	453	452	485	491	526	509	549
5	2811015	2812070	1056	0.374557	0.373636	0.393666	0.376954	0.381813	0.333936	0.0035791	232	202	198	204	207	211	207	232
5	2832869	2833249	381	0.559957	0.540541	0.564421	0.545249	0.559508	0.55313	0.00146306	129	108	98	108	110	110	109	118
5	3432693	3447422	14730	0.264911	0.260523	0.238476	0.240084	0.257839	0.256152	0.00206065	4052	3717	3726	3681	3719	3654	3659	3891
5	3612216	3612898	683	0.0859375	0.0494124	0.126264	0.0654129	0.125	0.205393	0.00121102	309	297	309	308	309	303	309	309
5	3851136	3852952	1817	0.506286	0.472438	0.39903	0.395682	0.463313	0.459257	0.00182131	641	573	587	612	619	604	611	625
5	3907199	3931871	24673	0.247783	0.248652	0.235383	0.229543	0.253028	0.241185	0.00200096	6702	6562	6504	6444	6535	6316	6412	6672
5	4033529	4065248	31720	0.234999	0.231681	0.211861	0.211738	0.225174	0.220927	0.00191915	8683	8315	8281	8205	8267	8127	8029	8585
5	4093050	4095215	2166	0.499598	0.510079	0.492306	0.475354	0.506352	0.487952	0.0034188	715	711	713	711	714	715	715	707
5	4159663	4170713	11051	0.335955	0.330531	0.315982	0.310411	0.314404	0.316606	0.00202911	3578	3434	3454	3498	3457	3442	3468	3551
5	4235269	4249107	13839	0.288336	0.284745	0.261639	0.258305	0.28697	0.277448	0.00222817	3877	3832	3847	3866	3860	3810	3864	3855
5	4441598	4472576	30979	0.235765	0.23256	0.212394	0.213231	0.233614	0.218829	0.00200413	7816	7617	7583	7536	7687	7379	7582	7707
5	4507065	4519668	12604	0.277391	0.273196	0.24625	0.251495	0.266403	0.259067	0.00231119	3286	3270	3268	3280	3272	3281	3280	3285
5	4783308	4800263	16956	0.27069	0.263247	0.246096	0.247713	0.262862	0.250424	0.00157062	4433	4296	4349	4239	4314	4306	4250	4368
5	5071839	5072378	540	0.332821	0.269388	0.435466	0.304826	0.364304	0.301258	0.00139535	235	143	158	205	190	171	174	203
5	5227502	5237297	9796	0.257833	0.25267	0.231017	0.237061	0.249204	0.240282	0.00221633	2607	2430	2473	2475	2481	2462	2477	2507
5	5406761	5420463	13703	0.289067	0.288648	0.261897	0.263397	0.277042	0.266388	0.00198454	4001	3921	3944	3966	3971	3952	3965	3974
5	5495136	5496143	1008	0.0505618	0.0328288	0.112298	0.0589255	0.101382	0.0617746	0.00147189	503	492	503	482	483	480	503	445
5	5656241	5697372	41132	0.217108	0.214686	0.198644	0.19598	0.208957	0.202347	0.00191827	11317	10780	10828	10591	10779	10337	10424	11109
5	5699897	5713302	13406	0.226035	0.233878	0.214505	0.214849	0.234629	0.217209	0.00186927	3856	3494	3582	3348	3556	3200	3345	3773
5	5850501	5851571	1071	0.333686	0.309071	0.334944	0.271312	0.306667	0.316354	0.00308833	245	104	110	117	115	105	112	137
5	5891320	5916685	25366	0.240706	0.232194	0.224208	0.222716	0.234053	0.232755	0.00242828	7341	7202	7225	7174	7268	7257	7257	7275
5	5980609	6021705	41097	0.192015	0.192342	0.17916	0.176676	0.198233	0.182025	0.00184293	10886	10783	10713	10679	10778	10449	10649	10792
5	6066615	6081260	14646	0.157681	0.156016	0.15033	0.145122	0.158193	0.147622	0.00156643	4389	3876	3950	3808	4015	3716	3920	4099
5	6104767	6112548	7782	0.229746	0.22602	0.216507	0.22245	0.24086	0.217157	0.0017872	1688	1685	1682	1685	1687	1636	1686	1688
5	6140020	6151762	11743	0.23764	0.232502	0.227879	0.213065	0.235619	0.229919	0.00174192	3362	3337	3342	3360	3359	3360	3349	3359
5	6178676	6190638	11963	0.200058	0.198029	0.18411	0.186292	0.20314	0.199006	0.00181907	3159	3146	3146	3152	3151	3127	3149	3148
5	6389302	6391796	2495	0.523981	0.538462	0.481834	0.518758	0.497087	0.49445	0.0016518	834	779	750	794	801	815	797	822
5	6434691	6436010	1320	0.135808	0.132133	0.279868	0.248327	0.24	0.215631	0.00259403	633	596	613	626	626	608	607	631
6	246	1391	1146	0.185979	0.188389	0.203988	0.175011	0.186872	0.197903	0.00144988	247	237	247	243	247	245	247	247
6	95798	99398	3601	0.404282	0.419709	0.400147	0.372235	0.374552	0.383037	0.00104156	1016	1011	1016	1013	1016	1010	1016	1011
6	105329	120279	14951	0.265479	0.261439	0.246554	0.240431	0.264037	0.257601	0.00205512	4120	4048	4068	4039	4070	4044	4064	4112
6	269214	275030	5817	0.342297	0.343082	0.325116	0.31088	0.327638	0.327207	0.00250294	1753	1667	1664	1713	1715	1688	1713	1753
6	361460	391516	30057	0.193739	0.188672	0.178609	0.176976	0.1941	0.185461	0.00169019	8789	7879	7940	7775	7898	7653	7782	8083
6	433032	444524	11493	0.193562	0.197718	0.179549	0.176973	0.196256	0.194387	0.00151565	3353	2637	2653	2628	2695	2460	2602	3056
6	501595	505963	4369	0.371409	0.362321	0.33928	0.334049	0.349942	0.347619	0.00250915	1436	1423	1406	1408	1423	1404	1398	1436
6	518297	519628	1332	0.102552	0.0805418	0.162473	0.175912	0.140689	0.115842	0.00130719	599	488	530	519	547	548	583	529
6	556387	560536	4150	0.314938	0.3348	0.291202	0.298896	0.310587	0.310792	0.00305854	1218	1185	1177	1185	1166	1190	1188	1218
6	1069847	1088022	18176	0.20791	0.210295	0.195843	0.193014	0.217819	0.199212	0.00186666	4574	4374	4337	4382	4401	4289	4414	4500
6	1172098	1192808	20711	0.191341	0.19409	0.175359	0.177474	0.192029	0.18289	0.00158128	5085	4783	4788	4843	4791	4706	4700	5002
6	1329435	1339389	9955	0.210842	0.214875	0.195993	0.182712	0.206302	0.200046	0.00192025	3024	2469	2511	2480	2571	2343	2464	2726
6	1725571	1726654	1084	0.0421053	0.0321683	0.0470022	0.0485537	0.0520423	0.0423159	0.00191159	533	533	529	533	533	533	533	525
6	1756381	1760345	3965	0.384851	0.388751	0.368896	0.349524	0.392099	0.378239	0.00272331	1152	1142	1142	1083	1132	1148	1126	1147
6	1766262	1776868	10607	0.227744	0.218312	0.210587	0.199371	0.224972	0.210861	0.00209118	2783	2451	2428	2427	2486	2331	2380	2591
6	1795169	1823706	28538	0.21547	0.216178	0.203873	0.202056	0.205914	0.199939	0.00165184	8252	7556	7508	7429	7535	7206	7395	7957
6	1843585	1865469	21885	0.179483	0.174587	0.180167	0.180743	0.198103	0.188556	0.00246437	6537	5945	5962	5517	5826	5410	5367	6352
6	1868240	1874210	5971	0.195572	0.187719	0.18489	0.187579	0.205624	0.193978	0.00219649	1596	1567	1579	1503	1576	1452	1518	1591
6	1905113	1908268	3156	0.411916	0.416318	0.387913	0.385784	0.422161	0.420728	0.00183824	800	746	744	758	746	773	768	745
6	1935349	1958384	23036	0.330636	0.335403	0.30677	0.328725	0.348693	0.328334	0.00213904	8029	6662	6929	6503	7019	6906	6738	7625
6	1983638	1990897	7260	0.322675	0.312552	0.290633	0.299762	0.308473	0.305052	0.00241279	1992	1989	1989	1979	1988	1987	1989	1990
6	2013174	2014649	1476	0.0366327	0.0492701	0.0727579	0.0517693	0.0509151	0.036169	0.0018622	665	663	665	665	665	663	665	655
6	2020144	2020741	598	0.0545775	0.0516224	0.108997	0.0916548	0.0728236	0.0703868	0.00188058	261	255	257	256	251	255	258	237
6	2031240	2032813	1574	0.176936	0.17082	0.253556	0.223676	0.194391	0.166865	0.00260341	713	686	707	705	713	703	713	701
6	2384372	2387462	3091	0.48595	0.508398	0.442048	0.470579	0.477945	0.480668	0.00258496	989	949	953	968	984	950	962	983
6	2419894	2423321	3428	0.452808	0.450327	0.427152	0.406676	0.440598	0.429239	0.00315726	1149	1039	1002	1020	1026	1063	1006	1108
6	2724721	2747242	22522	0.234378	0.238346	0.219824	0.224366	0.236578	0.225437	0.00198605	6079	6029	6057	6056	6062	5988	6064	6078
6	2783940	2913437	129498	0.0978583	0.0963759	0.0905115	0.0992388	0.12037	0.0912808	0.0015007	36933	34739	34934	33632	34581	32216	32645	36152
6	2914849	2976025	61177	0.0490882	0.0472965	0.0441481	0.0452766	0.0483936	0.0464377	0.00160235	17446	16641	16770	16088	16625	15129	15787	17095
6	2977155	3023022	45868	0.0379495	0.0384058	0.0351524	0.0364703	0.0383753	0.0384247	0.00162319	13498	12707	12825	12334	12895	11571	12158	13231
6	3028545	3080432	51888	0.0854281	0.0843596	0.0965299	0.0829442	0.0782016	0.112055	0.0017867	15989	15268	15344	14848	15446	14553	14785	15642
6	3237398	3240421	3024	0.430606	0.43055	0.39356	0.385104	0.416912	0.413277	0.00314465	803	592	530	576	584	587	574	666
6	3335138	3339228	4091	0.366801	0.382455	0.351036	0.343424	0.348621	0.360965	0.00199834	1295	1292	1291	1294	1288	1294	1290	1295
6	3407377	3420564	13188	0.231183	0.226143	0.211186	0.217084	0.223966	0.221499	0.00226701	3533	3173	3218	3162	3253	3112	3160	3400
6	3488823	3492852	4030	0.233102	0.221025	0.226374	0.220628	0.238681	0.213285	0.00247843	1282	1263	1258	1275	1278	1273	1279	1282
6	3507440	3537818	30379	0.212687	0.205497	0.194466	0.190569	0.207815	0.198082	0.00175499	8426	8350	8287	8252	8350	8089	8284	8405
6	3631007	3645750	14744	0.234202	0.231309	0.219566	0.217961	0.229391	0.215023	0.00227306	4324	3798	3718	3598	3744	3451	3703	4078
6	3665412	3666341	930	0.0423481	0.0352604	0.0494263	0.0362734	0.0695419	0.0154593	0.00117233	478	478	478	455	469	478	478	462
6	3781920	3794094	12175	0.19036	0.198138	0.177727	0.177116	0.195688	0.191439	0.0018053	3503	3063	3115	2947	3122	2848	3009	3346
6	4010952	4019855	8904	0.238463	0.241139	0.21874	0.213281	0.238509	0.232689	0.00167391	2421	2240	2203	2222	2241	2147	2208	2297
6	4067464	4070720	3257	0.337659	0.33542	0.316458	0.305637	0.336744	0.327564	0.00240089	984	970	971	960	978	968	977	982
6	4162791	4218152	55362	0.1821	0.18363	0.167935	0.166555	0.18423	0.170117	0.00186503	14965	14585	14603	14113	14176	13023	13374	14838
7	249	1107	859	0.325306	0.333957	0.372282	0.31765	0.358393	0.3565	0.00397189	313	243	277	263	292	297	292	285
7	49794	50645	852	0.552392	0.470852	0.468235	0.507304	0.516613	0.58951	0.00260926	155	103	94	100	94	108	103	134
7	79035	83269	4235	0.386687	0.376632	0.354302	0.365348	0.380382	0.368385	0.00378517	1284	1015	1070	1099	1103	1078	1105	1223
7	135750	152906	17157	0.213479	0.209578	0.194918	0.194701	0.218674	0.20525	0.00246271	4400	4296	4280	4196	4275	4117	4283	4333
7	185721	192900	7180	0.295549	0.296723	0.275609	0.273458	0.278187	0.28682	0.00199003	2046	2043	2046	2046	2046	2046	2046	2045
7	259687	263980	4294	0.268279	0.272255	0.243275	0.255976	0.27049	0.26661	0.00251398	1213	1006	962	1022	1018	1043	1039	1163
7	274196	292570	18375	0.227679	0.235839	0.220385	0.218785	0.239381	0.223501	0.00196949	5052	4953	4947	4993	5007	4927	4959	5040
7	326750	352089	25340	0.236496	0.232822	0.212338	0.214538	0.227335	0.224678	0.00187357	7212	6883	6809	6706	6890	6671	6739	7066
7	502393	525725	23333	0.212675	0.211907	0.195561	0.188801	0.210617	0.200372	0.00223184	6538	6382	6385	6179	6281	6078	6068	6447
7	610266	623844	13579	0.276763	0.27278	0.256245	0.251763	0.277634	0.266039	0.00240767	3945	3382	3420	3311	3458	3299	3411	3751
7	703122	704112	991	0.0734139	0.067986	0.0671701	0.0656421	0.080668	0.0581818	0.00180018	328	323	324	326	321	297	328	327
7	811019	818022	7004	0.317506	0.324306	0.290339	0.284137	0.311114	0.301105	0.00251957	1692	1649	1651	1658	1660	1644	1638	1681
7	890802	909235	18434	0.181567	0.177667	0.162431	0.158459	0.173179	0.168891	0.00146551	4770	4451	4477	4465	4489	4263	4448	4625
7	1007759	1027986	20228	0.208072	0.208381	0.195072	0.19132	0.205484	0.196719	0.00170613	5732	5376	5417	5343	5410	5306	5326	5600
7	1039911	1079118	39208	0.177244	0.177573	0.163745	0.16088	0.177768	0.16504	0.00155864	10116	8600	8609	8334	8343	7742	8052	9050
7	1117577	1149481	31905	0.179864	0.180292	0.171183	0.171045	0.1866	0.169641	0.00176819	7272	6792	6849	6616	6681	6442	6608	7153
7	1162197	1166369	4173	0.286076	0.27217	0.265576	0.26477	0.277927	0.269376	0.00137959	1239	1067	1028	1072	1072	1017	1081	1191
7	1268491	1283901	15411	0.174839	0.16764	0.158476	0.154266	0.164458	0.157046	0.00179782	3397	3080	3097	2971	3048	2858	2975	3169
7	1318816	1344049	25234	0.206351	0.210993	0.190412	0.193266	0.20577	0.197072	0.00161065	7116	6939	6961	6938	6978	6891	6949	7090
7	1434036	1444934	10899	0.243972	0.244369	0.22921	0.232365	0.247005	0.237996	0.0191581	2735	2543	2590	2521	2599	2483	2561	438
7	1628997	1629619	623	0.598291	0.575297	0.572759	0.590643	0.574754	0.559528	0	266	259	219	266	238	266	266	0
7	1767052	1769654	2603	0.517036	0.494557	0.499065	0.48624	0.481122	0.490843	0.0311203	996	891	934	972	992	982	936	228
7	1823574	1835121	11548	0.293399	0.286259	0.268308	0.261589	0.272907	0.270782	0.0366972	3459	3377	3407	3412	3410	3382	3405	95
7	1877729	1881948	4220	0.326376	0.341098	0.297422	0.311796	0.323165	0.317176	0.0455882	1137	983	1001	1030	1042	992	1016	104
7	2066274	2069578	3305	0.315955	0.312155	0.334789	0.302812	0.321653	0.322787	0.00302945	1154	998	998	1004	1007	962	1020	1097
7	2075831	2105033	29203	0.203908	0.205062	0.194586	0.195013	0.213957	0.199992	0.00179357	7638	7461	7526	7405	7529	7219	7302	7599
7	2123078	2124811	1734	0.392265	0.361648	0.407652	0.37354	0.396942	0.383684	0.0021037	655	613	632	639	637	636	628	618
7	2134710	2252860	118151	0.0779622	0.0766545	0.062477	0.0579415	0.0838041	0.0612657	0.00169591	36747	35064	35525	34177	35524	33457	34257	35869
7	2253870	2290259	36390	0.0356098	0.036055	0.0323326	0.0368354	0.0376995	0.0356002	0.00154748	11232	10996	11079	10796	11106	10522	10895	11153
7	2291261	2412910	121650	0.0456214	0.045136	0.0398449	0.0432207	0.0433747	0.0414686	0.00159478	36469	34834	35211	34212	35067	33001	34084	35840
7	2413953	2483057	69105	0.0759596	0.073309	0.0797821	0.0985772	0.108564	0.0743	0.00164635	21076	19469	19633	19039	19589	18443	19067	20383
7	2485912	2486209	298	0.0976966	0.0460599	0.0917739	0.0877598	0.0458901	0.0417311	0.00171821	134	134	134	134	134	134	134	134
7	2495146	2506546	11401	0.261653	0.264458	0.249891	0.243708	0.27063	0.268037	0.00303972	3246	3108	3197	3034	3158	2955	3101	3203
7	2521013	2521121	109	0.157182	0.171875	0.171587	0.178637	0.220228	0.212454	0	45	45	45	45	45	45	45	45
7	2524052	2535925	11874	0.28683	0.267186	0.274674	0.264767	0.27926	0.271643	0.00226961	3931	3776	3831	3826	3863	3839	3859	3865
7	2568946	2569307	362	0.32135	0.358156	0.363873	0.343202	0.37292	0.325774	0.00129786	118	118	118	118	118	118	118	118
7	2576141	2579815	3675	0.389488	0.342741	0.413903	0.371434	0.416339	0.366525	0.00562922	1526	1463	1489	1496	1507	1500	1517	1518
7	2796996	2810940	13945	0.294353	0.28847	0.270675	0.260259	0.277063	0.271158	0.00202499	4119	4016	4025	4039	4058	4036	4028	4091
7	2920451	2931640	11190	0.249487	0.246379	0.222397	0.230124	0.247312	0.246175	0.00164379	3380	2973	2988	2933	2985	2863	2925	3249
7	3252319	3253650	1332	0.594664	0.568581	0.567212	0.58301	0.557562	0.57198	0.0017331	449	446	445	449	449	449	449	449
7	3368231	3375033	6803	0.287131	0.282683	0.25835	0.270673	0.277546	0.279579	0.00200453	2321	2155	2172	2214	2217	2203	2243	2226
7	3406378	3440318	33941	0.211759	0.208563	0.191622	0.187969	0.205443	0.202262	0.00188631	9609	9166	9230	9101	9231	8896	8979	9391
7	3446125	3448870	2746	0.3948	0.38887	0.383969	0.379324	0.387495	0.38851	0.00408871	830	828	820	830	830	830	830	830
7	3677961	3703627	25667	0.19965	0.203742	0.184493	0.188051	0.196722	0.192464	0.00143572	5817	5449	5321	5360	5314	5143	5275	5672
7	4203507	4216275	12769	0.243686	0.238193	0.233937	0.230312	0.246682	0.237815	0.00166869	3616	3245	3155	3148	3279	3007	3149	3462
7	4236040	4255064	19025	0.223389	0.223768	0.202139	0.201948	0.215618	0.204873	0.00182309	5635	5395	5421	5370	5407	5256	5292	5536
