# Supplementary material for: The LSH/DDM1 Homolog MUS-30 Is Required for Genome Stability, but Not for DNA Methylation in Neurospora crassa
Source: PLoS Genet. 2016 Jan 15;12(1):e1005790. doi: 10.1371/journal.pgen.1005790 (PMC4714748; doi:10.1371/journal.pgen.1005790)
Supplement: S2 Table — (XLSX) [file pgen.1005790.s006.xlsx]

## Sheet: table_2
NO	Chromosome	Start	Stop	Length	Number_of_DMS	Methylation level
						wild type rep1	wild type rep1	Δcrf-1F1 rep1	Δcrf-1F1 rep2	Δcrf-1F2 rep1	Δcrf-1F2 rep1
1	1	5397446	5399861	2416	12	0.325547	0.301906	0.291185	0.269192	0.27791	0.295669
2	1	6454181	6458375	4195	126	0.144077	0.113505	0.393906	0.392691	0.22282	0.331547
3	1	9307679	9312067	4389	12	0.218783	0.208953	0.182363	0.190281	0.192639	0.160611
4	1	9794199	9797148	2950	11	0.208624	0.20511	0.22589	0.186806	0.262104	0.222156
5	2	1103619	1107291	3673	14	0.147824	0.155887	0.121285	0.048134	0.133172	0.119391
6	2	1113631	1118279	4649	17	0.135553	0.137715	0.10792	0.0465094	0.120631	0.0995346
7	2	1125953	1130135	4183	29	0.160632	0.149397	0.0872113	0.021255	0.14618	0.0974718
8	2	1132626	1135657	3032	14	0.15434	0.150037	0.0807024	0.0284654	0.107349	0.0949359
9	2	1139508	1143709	4202	21	0.126069	0.134599	0.0553372	0.0317384	0.0888196	0.0821767
10	2	1144710	1148628	3919	18	0.152053	0.148342	0.0448406	0.0365389	0.0902778	0.0826823
11	2	1149656	1151404	1749	39	0.227521	0.202352	0.0456503	0.0366864	0.0735995	0.0733001
12	2	1171997	1177512	5516	12	0.0758442	0.0714734	0.0279978	0.0222603	0.0356737	0.0586335
13	2	1324236	1330608	6373	16	0.0196547	0.0209387	0.0150388	0.0701923	0.0219975	0.0157927
14	2	1334126	1349618	15493	63	0.0260706	0.0229448	0.0199701	0.0981387	0.0217395	0.015055
15	2	1354458	1359032	4575	19	0.0441901	0.0432312	0.0241105	0.0907853	0.0190309	0.0190651
16	3	5074286	5078387	4102	12	0.186182	0.183423	0.155996	0.16603	0.171306	0.167986
17	4	2366203	2369963	3761	10	0.200708	0.193991	0.189937	0.185806	0.188472	0.179003
18	5	4052164	4057484	5321	15	0.218603	0.21305	0.193146	0.195451	0.199976	0.175171
19	6	308743	311374	2632	197	0	0	0.263734	0	0.271627	0.291995
20	6	314072	318364	4293	393	0.000384911	0.000627717	0.296902	0	0.274169	0.29025
21	6	318440	319933	1494	136	0.000255037	0.0030026	0.293029	0	0.265	0.286317
22	6	4042926	4043734	809	54	0.00168871	0.00622084	0.312099	0.33543	0.247666	0.306118
